# Supplementary material for: Geostatistical analysis of active human cysticercosis: Results of a large-scale study in 60 villages in Burkina Faso
Source: PLoS Negl Trop Dis. 2023 Jul 26;17(7):e0011437. doi: 10.1371/journal.pntd.0011437 (PMC10370738; doi:10.1371/journal.pntd.0011437)
Supplement: S1 Data — (XLSX) [file pntd.0011437.s017.xlsx]

## Sheet: data_vill
	no_inf	no_exam	prev	prev_perc	elev	evap	cover	tempday	tempnight	ndvi	rain	soilpH	soilsilt	soilsand	soilclay	waterdist	logit
1	2	60	0.0333333	3.33333	321.85	185.983	31	29.2343	23.8602	0.402298	167	6.27333	21.1817	64.7317	14.075	1.16667	-3.15274
2	4	59	0.0677966	6.77966	291.847	180.915	31	32.4488	24.5363	0.461824	166.831	6.59492	26.8237	44.9661	28.2271	8.0339	-2.51231
3	1	59	0.0169492	1.69492	281.288	190.475	31	32.2598	24.2558	0.357453	164.169	6.36441	26.2458	51.5729	22.1797	0.79661	-3.66356
4	1	59	0.0169492	1.69492	293.271	190.644	31	36.3139	23.819	0.357593	162	6.50339	21.9983	54.7	23.322	1.88136	-3.66356
5	1	58	0.0172414	1.72414	290.431	188.672	31	30.6683	23.974	0.500816	168.776	6.31552	26.6638	45.0948	28.2362	5.36207	-3.64632
6	2	61	0.0327869	3.27869	284.262	190.049	31	30.7733	23.8246	0.447143	169.23	6.3541	27.0082	46.9492	26.0508	1.62295	-3.16969
7	0	58	0	0	274.224	189.552	31	31.8116	24.354	0.384312	166.931	6.30345	27.3379	49.131	23.531	0.931034	-4.76217
8	1	59	0.0169492	1.69492	267.119	185.373	31	31.8908	24.6214	0.331051	166	6.30847	26.3492	49.7356	23.9373	3.01695	-3.66356
9	3	61	0.0491803	4.91803	305.082	184.705	31	29.27	22.5902	0.365095	167.098	6.23607	22.5246	53.3984	23.4131	6.57377	-2.81626
10	3	59	0.0508475	5.08475	325.729	185.898	31	29.9792	23.8705	0.409769	165.814	6.33729	22.1186	58.961	18.922	4.89831	-2.78148
11	1	59	0.0169492	1.69492	299.542	185.525	31	38.1131	24.5632	0.317349	167	6.51186	22.7153	54.1864	23.0932	0.79661	-3.66356
12	2	60	0.0333333	3.33333	311.417	177.05	31	31.5758	25.5832	0.319632	170.667	6.23833	28.57	54.0583	17.365	4.05	-3.15274
13	0	60	0	0	325.7	182.383	31	28.7223	24.078	0.320252	171	6.07833	28.4433	56.8383	14.7367	7.31667	-4.79579
14	1	59	0.0169492	1.69492	303.915	172.034	31	32.2498	24.0351	0.432344	172.119	6.24746	31.0203	42.3576	22.4763	10.4068	-3.66356
15	1	59	0.0169492	1.69492	281.407	186.22	31	31.1207	24.5949	0.35218	168.644	6.19322	23.7525	53.7356	21.5407	3.9322	-3.66356
16	0	58	0	0	305.603	190.293	31	29.6924	24.6581	0.348712	167.431	6.34655	25.0793	52.7569	22.1724	5.27586	-4.76217
17	0	58	0	0	287.914	190.776	31	34.5216	24.5524	0.293157	164.966	6.21207	25.131	50.6069	24.2724	1.96552	-4.76217
18	1	59	0.0169492	1.69492	272.983	188.373	31	37.3034	24.3661	0.305083	165.102	6.52881	25.9525	49.5898	24.4881	0.779661	-3.66356
19	2	60	0.0333333	3.33333	270.867	173.8	31	32.2315	24.8743	0.466482	168	6.69333	30.4617	44.2017	25.3517	3.81667	-3.15274
20	3	59	0.0508475	5.08475	285.271	185.576	31	32.7564	24.5537	0.300146	166	6.40169	26.3288	51.7237	21.9339	6.25424	-2.78148
21	2	60	0.0333333	3.33333	266.867	170.067	31	31.9325	24.5763	0.45684	169.467	6.42	32.3383	41.26	26.4	2.4	-3.15274
22	1	60	0.0166667	1.66667	291.883	183.167	31	29.0757	23.7668	0.468227	173.383	6.27	26.6733	49.3333	24.0083	7.08333	-3.68051
23	4	60	0.0666667	6.66667	303.2	181.683	31	30.5752	24.3478	0.408102	169.083	6.195	26.6167	53.1217	20.2667	1.9	-2.53016
24	7	61	0.114754	11.4754	346.082	190.164	31	28.7189	23.2766	0.292551	172	6.27705	24.6623	60.5	14.8361	6.62295	-1.9833
25	0	60	0	0	290.733	178.05	31	32.4148	24.2125	0.361658	169.783	6.255	30.2267	48.6317	21.145	1.11667	-4.79579
26	3	60	0.05	5	327.017	184.85	31	31.9163	24.564	0.349782	169.333	6.205	25.11	60.0317	14.86	1.51667	-2.79902
27	4	58	0.0689655	6.89655	326.121	184.517	31	32.5438	24.154	0.304531	170	6.28103	24.4431	59.9897	15.5638	2.81034	-2.49412
28	4	60	0.0666667	6.66667	317.017	182.983	31	32.7373	24.1938	0.32169	169.083	6.23167	25.6317	58.7267	15.6583	1.95	-2.53016
29	0	63	0	0	271.032	187.127	31	31.8752	24.4557	0.343322	165.984	6.34921	26.2714	50.3683	23.3651	2.25397	-4.84419
30	2	66	0.030303	3.0303	325.97	176.697	31	31.6261	24.0268	0.395638	172.03	6.14242	29.3379	56.4561	14.2045	3.87879	-3.25037
31	6	59	0.101695	10.1695	280.729	187.288	31.0174	28.282	23.9664	0.414215	171.695	6.1339	24.2271	50.9949	22.3966	2.50847	-2.10788
32	2	60	0.0333333	3.33333	293.9	179.45	31	33.9248	23.9063	0.343222	169.167	6.34	30.3767	52.3467	17.2717	3.71667	-3.15274
33	1	60	0.0166667	1.66667	282.95	184.033	31	30.3903	24.2247	0.378417	168.067	6.315	24.525	53.8717	21.585	4.25	-3.68051
34	0	58	0	0	278	184.207	31	32.1386	24.9662	0.437629	167	6.28793	26.0052	50.731	23.2672	4.32759	-4.76217
35	0	59	0	0	270.508	185.458	31	30.55	23.8988	0.434627	166.542	6.35424	26.5966	50.0966	23.3051	1.89831	-4.77912
36	3	60	0.05	5	296.783	184.867	31	29.9235	23.5552	0.396065	167.567	6.34167	24.4933	52.4	23.1083	8.83333	-2.79902
37	3	59	0.0508475	5.08475	291.373	190.593	31	31.8344	24.1851	0.3985	165	6.28305	26.0441	51.4847	22.461	0.932203	-2.78148
38	5	60	0.0833333	8.33333	281.15	177.3	31	32.5295	24.213	0.368807	169.1	6.125	30.2433	50.8033	18.955	0.883333	-2.31163
39	1	56	0.0178571	1.78571	287.536	180.018	31	32.4516	24.3264	0.400695	169	6.23929	26.7982	52.725	20.4696	0.946429	-3.61092
40	1	57	0.0175439	1.75439	311.561	186.246	31	35.4161	24.7321	0.365432	167	6.49474	22.2614	55.307	22.4158	5.66667	-3.62878
41	1	60	0.0166667	1.66667	310.6	183.467	31	31.2078	24.0042	0.283222	169	6.21667	28.9733	53.2117	17.8317	0.883333	-3.68051
42	5	59	0.0847458	8.47458	328.492	174.153	31	32.5302	23.8168	0.349329	172.356	6.32203	28.2576	56.7898	14.9525	2.13559	-2.29345
43	2	59	0.0338983	3.38983	285.797	191.119	31	30.7332	24.3319	0.339742	168	6.38305	26.3559	50.1424	23.5068	1.52542	-3.13549
44	6	58	0.103448	10.3448	269.103	188.224	31	36.081	24.9059	0.354212	164.466	6.37931	25.6948	52.6466	21.6621	0.965517	-2.08901
45	3	60	0.05	5	316.7	183.933	31	32.2207	23.9127	0.289327	170	6.14833	29.255	53.69	17.07	4.33333	-2.79902
46	1	60	0.0166667	1.66667	334.633	188.45	31	28.7613	23.331	0.363927	166	6.28333	18.81	67.27	13.9267	3.43333	-3.68051
47	0	60	0	0	275.95	179.017	31	32.2707	24.5052	0.343147	167.4	6.21167	29.105	49.675	21.2167	3.9	-4.79579
48	0	60	0	0	286.1	178.783	31	31.8698	24.0872	0.506212	167.817	6.68667	29.5883	45.2417	25.1683	4.78333	-4.79579
49	1	60	0.0166667	1.66667	280.083	174.6	31	32.4155	24.5795	0.604947	170	6.32167	30.5	47.7733	21.7417	5	-3.68051
50	2	57	0.0350877	3.50877	290.421	183.684	31	29.8132	24.0223	0.387568	171	6.29474	25.3825	55.6105	19.0193	6.33333	-3.10009
51	0	59	0	0	303.712	174.051	31	32.6386	24.0892	0.457261	171.169	6.46441	34.9203	42.2525	22.8305	14.5254	-4.77912
52	2	59	0.0338983	3.38983	295.847	189	31	39.1707	24.7681	0.325086	164	6.47797	25.1068	51.2153	23.7	4.88136	-3.13549
53	0	57	0	0	289.561	189	31	35.7496	24.3737	0.342489	159.877	6.41228	23.5842	52.3088	24.1316	4.61404	-4.74493
54	5	53	0.0943396	9.43396	299.415	179.264	31	28.9796	23.5779	0.3701	170	6.17358	27.9811	54.6698	17.3472	1.15094	-2.17682
55	1	59	0.0169492	1.69492	286.831	176.644	31	31.4476	24.2722	0.48941	170.017	6.4661	37.6017	37.1542	25.2441	10.1525	-3.66356
56	3	59	0.0508475	5.08475	311.271	177.373	31	32.3239	24.1931	0.304397	170.525	6.15254	26.6915	55.5102	17.7898	2.44068	-2.78148
57	1	60	0.0166667	1.66667	326.883	178.55	31	29.6675	24.4085	0.28172	170.1	6.06333	27.6933	56.5817	15.7133	7.4	-3.68051
58	1	59	0.0169492	1.69492	281.237	185.831	31	32.4566	24.39	0.320198	165.932	6.34068	26.4254	50.3627	23.2119	5.88136	-3.66356
59	1	52	0.0192308	1.92308	263.519	191.115	31	36.4744	24.084	0.35314	166	6.52115	27.1135	47.0269	25.8519	0.596154	-3.53612
60	2	61	0.0327869	3.27869	283.049	187.344	31	39.6761	25.0626	0.27781	164.459	6.50492	25.9754	51.4852	22.541	1.68852	-3.16969
